# Supplementary material for: Signals interpreted as archaic introgression appear to be driven primarily by faster evolution in Africa
Source: R Soc Open Sci. 2020 Jul 1;7(7):191900. doi: 10.1098/rsos.191900 (PMC7428223; doi:10.1098/rsos.191900)
Supplement: population averaged D-values for all 6 conditioned D measures [file rsos191900supp2.xlsx]

## Sheet: Sheet1
	P1 = ANY, P2 = HOM																											P1 = ANY, P2 = HET
	Europe					East Asia					South Asia					Africa							America					Europe					East Asia					South Asia					Africa
	GBR	FIN	CEU	IBS	TSI	CHB	CHS	CDX	KHV	JPT	GIH	STU	ITU	JPJL	BEB	LWK	ESN	MSL	YRI	GWD	ASW	ACB	MXL	CLM	PUR	PEL		GBR	FIN	CEU	IBS	TSI	CHB	CHS	CDX	KHV	JPT	GIH	STU	ITU	JPJL	BEB	LWK	ESN	MSL	YRI	GWD	ASW	ACB
GBR	-0.0028277	-0.00436438	-0.00467194	-0.00343544	-0.00248241	-1.41763e-05	0.000866455	0.00100191	0.00265745	0.00129701	0.00108831	0.00360208	0.00256295	0.000219713	0.000784767	0.00987969	0.00862378	0.00758716	0.00988656	0.0108323	0.00320342	0.00610358	0.00214213	-0.00233742	-0.00173681	0.00363039		0.00881239	0.00469492	0.00725341	0.0108712	0.0107761	-0.00600583	-0.0058797	-0.00537976	-0.00424635	-0.00443121	0.0051596	0.00546139	0.00497754	0.00599807	0.0033816	0.108394	0.111613	0.11324	0.111325	0.109426	0.0893185	0.100655
FIN		-4.32073e-05	-0.000838805	0.000376237	0.00145903	0.00263403	0.00361283	0.00389972	0.00542501	0.00398967	0.00441431	0.00695368	0.00587376	0.00357515	0.00408957	0.0123693	0.0110212	0.00994127	0.0123244	0.0132843	0.00597168	0.00870043	0.00531375	0.00128424	0.00178713	0.00654848			0.0059712	0.00815928	0.0117878	0.0115868	-0.00522167	-0.00514611	-0.00487753	-0.00347325	-0.00362836	0.00593785	0.00604815	0.00563484	0.00678511	0.00411844	0.109073	0.112291	0.113967	0.111986	0.110107	0.0901164	0.101363
CEU			-0.00430203	-0.00192134	-0.000967439	0.000996678	0.00192133	0.00200842	0.0036597	0.00254513	0.00250172	0.00493079	0.00401598	0.00167958	0.00215084	0.0109543	0.00973285	0.00867413	0.011017	0.0119372	0.00440169	0.0072734	0.00341367	-0.00100942	-0.000452775	0.00477488				0.00829135	0.0102315	0.0119003	-0.00468961	-0.0071953	-0.00677247	-0.00515053	-0.00338093	0.00618274	0.00433484	0.003824	0.00509859	0.00259386	0.109218	0.114682	0.116292	0.112055	0.112337	0.0902038	0.103501
IBS				-0.00645264	-0.00594487	-0.00325307	-0.00225708	-0.00224358	-0.000526208	-0.00168702	-0.00210371	0.000411626	-0.000497056	-0.00294632	-0.00245166	0.00772489	0.00649213	0.0054691	0.00775991	0.00870498	0.000620181	0.00377312	-0.00112929	-0.00571859	-0.0051479	0.00038368					0.0107087	0.0110497	-0.00528128	-0.00762402	-0.00513351	-0.00389149	-0.00400648	0.00540962	0.00574421	0.005133	0.00612058	0.00369882	0.108231	0.111452	0.113061	0.11118	0.109268	0.0892742	0.100648
TSI					-0.00659565	-0.00340655	-0.00240464	-0.0023864	-0.000703147	-0.00180822	-0.00208021	0.000486186	-0.000586069	-0.00300294	-0.00241073	0.0073854	0.00627183	0.00522674	0.00753238	0.0084338	0.000430859	0.00350128	-0.00108562	-0.00556768	-0.00502328	0.000492813						0.0094139	-0.00787871	-0.00786012	-0.00734346	-0.00579093	-0.00698265	0.00463619	0.00327265	0.00282086	0.00399015	0.00154017	0.110794	0.113847	0.115439	0.113566	0.111525	0.0908268	0.102654
CHB						0.0124177	0.0130095	0.0131895	0.0155607	0.0132924	0.0122893	0.0148243	0.0138027	0.0115546	0.0128026	0.018692	0.0171432	0.016469	0.0182034	0.019484	0.0128335	0.0148089	0.0130616	0.00993418	0.0103466	0.0142073							-0.0054333	-0.0080106	-0.00764905	-0.0063159	-0.00440563	0.00547927	0.00322683	0.0027772	0.00410979	0.00116599	0.10896	0.114344	0.1157	0.112579	0.111863	0.0900723	0.10327
CHS							0.0130639	0.0124297	0.0146576	0.0123197	0.011556	0.014053	0.0130287	0.010748	0.0120157	0.0178449	0.0162921	0.0156275	0.0173738	0.0186196	0.0119102	0.0139315	0.0119881	0.00901713	0.00934841	0.0134311								-0.0062248	-0.0061863	-0.00487847	-0.00501388	0.00477985	0.00479416	0.00430331	0.00545368	0.00250321	0.108659	0.112051	0.11327	0.111847	0.109751	0.0897425	0.101202
CDX								0.012944	0.0139117	0.0116258	0.0109275	0.0133668	0.0122625	0.0101308	0.0112383	0.0169964	0.0153845	0.0147865	0.0165303	0.0177774	0.0110661	0.0130926	0.0111827	0.00805743	0.00851753	0.0125604									-0.00610075	-0.00620075	-0.00539597	0.00460915	0.00471142	0.00425756	0.00518567	0.00243986	0.108774	0.112266	0.113412	0.112003	0.109907	0.0898216	0.101923
KHV									0.0132888	0.00919006	0.00843379	0.0110968	0.0099084	0.00771329	0.00895698	0.0152731	0.0136764	0.0130547	0.0148361	0.0160003	0.00914676	0.0112621	0.00894356	0.00577602	0.00625747	0.0101111										-0.00543467	-0.00613738	0.00420192	0.00410525	0.00372946	0.0047122	0.00178117	0.108152	0.111646	0.112836	0.111387	0.109359	0.0892742	0.101183
JPT										0.0130466	0.0106655	0.0131515	0.0121304	0.0098629	0.0111264	0.0172959	0.0156653	0.015048	0.0167652	0.0181256	0.0112837	0.0133214	0.0112484	0.00829104	0.00867262	0.0123856											-0.00531994	0.00412466	0.00198713	0.00155327	0.00293335	-0.000115653	0.108066	0.113628	0.114938	0.112239	0.111051	0.0890703	0.10249
GIH											0.00197314	0.00421345	0.0033045	0.00102616	0.00154234	0.0100143	0.00882231	0.0080557	0.00996836	0.0111549	0.00373131	0.0062648	0.00306333	-0.000714537	-0.000296159	0.00411254												0.00398964	0.00235186	0.00179297	0.00300761	0.000448256	0.110455	0.113519	0.114968	0.113365	0.111066	0.0904546	0.102322
STU												0.0011229	0.00146778	-0.000913528	-0.000369786	0.00821882	0.00704673	0.00621893	0.00818339	0.00933843	0.00178809	0.00434807	0.00103515	-0.0027004	-0.00228107	0.00213362													0.00243421	0.00152568	0.00183792	-6.90665e-05	0.106946	0.112786	0.114297	0.109947	0.110394	0.0877471	0.101628
ITU													0.0027366	0.000623246	0.00122555	0.00935159	0.00817317	0.00741157	0.0093384	0.0105043	0.00308871	0.00557759	0.00260582	-0.00125525	-0.000876919	0.00351681														0.00238762	0.00244032	0.000426449	0.107481	0.113292	0.114773	0.110462	0.110909	0.0882323	0.102137
JPJL														0.000173638	0.000957052	0.00958259	0.00853108	0.00757058	0.00962231	0.0107061	0.00323	0.00583783	0.00231801	-0.00145024	-0.000868495	0.00343766															0.00489121	0.00241451	0.108184	0.112051	0.113518	0.111105	0.110479	0.0889737	0.102493
BEB															0.00419929	0.0113627	0.0101122	0.00934818	0.0113067	0.01248	0.00510861	0.00757429	0.00465287	0.00110028	0.00143168	0.00571892																0.00148242	0.107654	0.113452	0.114861	0.110638	0.111076	0.0885246	0.102425
LWK																-0.086003	-0.0851291	-0.0856719	-0.0839826	-0.0826735	-0.0962542	-0.090727	-0.0939531	-0.0990237	-0.0997663	-0.0891134																	0.0816812	0.0897725	0.0915552	0.0890448	0.0883888	0.0680473	0.0814169
ESN																	-0.0865206	-0.087132	-0.085474	-0.0841452	-0.0975858	-0.0922847	-0.0946111	-0.0995308	-0.100348	-0.0897306																		0.0825241	0.0865261	0.0826584	0.086761	0.0671637	0.0801904
MSL																		-0.0889234	-0.0867843	-0.085598	-0.098672	-0.0934477	-0.0955445	-0.100352	-0.10129	-0.0907256																			0.0839592	0.0831616	0.0866652	0.0673015	0.0805675
YRI																			-0.08623	-0.084799	-0.0981608	-0.092763	-0.0951511	-0.100137	-0.100946	-0.0902221																				0.0819812	0.0865382	0.0665957	0.0795191
GWD																				-0.0830743	-0.0969557	-0.0914318	-0.0943529	-0.0993624	-0.100205	-0.0894949																					0.0805162	0.0672363	0.0803391
ASW																					-0.0760715	-0.0684727	-0.0779625	-0.0826524	-0.0829348	-0.0734433																						0.0712858	0.0860358
ACB																						-0.0813263	-0.086863	-0.091809	-0.0924337	-0.0820204																							0.0777834
MXL																							-0.00238856	-0.00894369	-0.00797716	-0.00447538
CLM																								-0.010417	-0.0122665	-0.00747034
PUR																									-0.0205266	-0.0160974
PEL																										-0.0006551
	P1 = HOM, P2 = ANY																											P1=HET, P2 = ANY
GBR	0.00382471	-0.000629948	0.00179772	0.006621	0.0064183	-0.0100935	-0.0091039	-0.00830753	-0.00596545	-0.00826549	0.000880025	0.00279096	0.00136501	0.00152279	-0.000917466	0.0970299	0.0975399	0.098476	0.0981527	0.0976309	0.0819557	0.0906655	0.00851051	0.013286	0.023256	0.00435585		-0.00778559	-0.00895721	-0.00941056	-0.00840817	-0.00741293	-0.00752806	-0.00693534	-0.00702727	-0.00660226	-0.00648688	-0.00645812	-0.00541392	-0.0060013	-0.00714013	-0.00634138	-0.00528301	-0.00637912	-0.00643082	-0.00588239	-0.00570287	-0.00687156	-0.00648662
FIN		0.00104408	0.00296223	0.00769291	0.00746119	-0.00813399	-0.00727005	-0.00659472	-0.00409968	-0.00637955	0.00241202	0.00417237	0.00284458	0.00295432	0.000631656	0.0980974	0.0985826	0.0995592	0.0991726	0.0986175	0.0829665	0.0916272	0.010038	0.0144477	0.0243441	0.00591072			-0.00500784	-0.00606972	-0.00528133	-0.00436538	-0.00454465	-0.00391098	-0.00377339	-0.00346195	-0.00347249	-0.00315082	-0.00190234	-0.00257619	-0.00381046	-0.0030419	-0.00220906	-0.00329766	-0.00342758	-0.00277048	-0.00261911	-0.0037905	-0.00334194
CEU			0.00192901	0.00800233	0.00773594	-0.008223	-0.00720208	-0.00643371	-0.00414088	-0.00648625	0.00239191	0.00422941	0.0028527	0.0030185	0.000550634	0.0984111	0.098927	0.099816	0.0995004	0.0989812	0.0832443	0.0919317	0.00998773	0.0147482	0.0247192	0.00593874				-0.00837379	-0.00594364	-0.00643075	-0.00708144	-0.00478422	-0.00464211	-0.00424657	-0.00592858	-0.00561832	-0.00309718	-0.00379922	-0.00463958	-0.00419857	-0.00466001	-0.010528	-0.0107864	-0.00527166	-0.00977557	-0.00612464	-0.00976038
IBS				0.00694184	0.00656545	-0.00950651	-0.00848571	-0.00767617	-0.00551785	-0.00785739	0.00105312	0.0029083	0.00154744	0.00159553	-0.000752612	0.097831	0.0982875	0.0992178	0.0989293	0.0983629	0.0824144	0.0912696	0.00847389	0.0133414	0.0233776	0.00448204					-0.011362	-0.0101308	-0.0104248	-0.00798987	-0.0095673	-0.00907797	-0.00926717	-0.00903714	-0.00789656	-0.0085557	-0.00950722	-0.00888611	-0.0075315	-0.0085603	-0.00860909	-0.00808149	-0.00788013	-0.00916397	-0.0088531
TSI					0.00448744	-0.0100054	-0.00904449	-0.00825566	-0.00600222	-0.00827045	0.00037627	0.00225248	0.000859292	0.00097447	-0.00137901	0.0976549	0.0981641	0.0990214	0.0988163	0.0981706	0.082104	0.0910626	0.00780497	0.0126979	0.0226665	0.00373383						-0.0102361	-0.00843916	-0.00814823	-0.00803552	-0.00764247	-0.00735146	-0.00902625	-0.00643719	-0.00709373	-0.00794087	-0.00753278	-0.0124044	-0.0138059	-0.013973	-0.0132621	-0.0129974	-0.0127943	-0.0131677
CHB						-0.0107489	-0.0107198	-0.0100657	-0.00737836	-0.00971312	-0.000175623	0.00192053	0.000584136	0.000528484	-0.00182215	0.092821	0.0934563	0.0945293	0.0941183	0.0932626	0.0766607	0.085656	0.00728569	0.0103008	0.0188435	0.00416356							0.00645107	0.00857462	0.0090383	0.00959297	0.007412	0.00748464	0.0105036	0.00973948	0.00876351	0.00960418	0.00781533	0.00228166	0.00191679	0.00633831	0.00315348	0.00616105	0.00301016
CHS							-0.011281	-0.0114499	-0.00881342	-0.010953	-0.00144955	0.000611118	-0.000733684	-0.000734718	-0.00311954	0.0916926	0.0923308	0.0934933	0.0930471	0.0922238	0.0755646	0.0846134	0.00632289	0.00927878	0.0178179	0.00299685								0.00677472	0.00679734	0.0074505	0.00723202	0.00760539	0.0087297	0.00800972	0.0067056	0.00792274	0.00787355	0.00672142	0.00644219	0.0071748	0.00737726	0.00615401	0.00654456
CDX								-0.0105501	-0.008954	-0.011099	-0.00159486	0.000426916	-0.000842469	-0.000898513	-0.00315738	0.0918502	0.092423	0.0935911	0.0932219	0.0923655	0.0756323	0.0847	0.00609416	0.00916608	0.0176776	0.00272605									0.00654252	0.00807659	0.0069172	0.00709309	0.00828759	0.00746007	0.00630311	0.00732015	0.00707583	0.00604052	0.00567896	0.0062927	0.00654406	0.00539568	0.00466395
KHV									-0.00963122	-0.0136711	-0.00327043	-0.0013249	-0.00249221	-0.00259465	-0.00505299	0.0911957	0.0918696	0.0929676	0.0925833	0.0917364	0.074886	0.0840482	0.0042996	0.00750797	0.0162363	0.000999758										0.00641628	0.00584829	0.00582353	0.00708965	0.00615055	0.00512135	0.00622477	0.0058464	0.00468776	0.00444904	0.00509672	0.00530975	0.00418764	0.00380077
JPT										-0.00957509	-0.00180249	0.000238364	-0.00098661	-0.00105263	-0.00339477	0.0915781	0.0922272	0.0934114	0.0928796	0.092029	0.075405	0.0844306	0.00575898	0.00877664	0.0173342	0.0027783											0.00604507	0.00619973	0.00946079	0.00865514	0.00770045	0.00843317	0.00631705	0.00100942	0.000462494	0.0039616	0.00188491	0.00485837	0.00173526
GIH											-0.00125807	0.000507963	-0.00112804	-0.00096506	-0.00339721	0.0976374	0.0981399	0.0990655	0.0987519	0.0980066	0.0808074	0.0902729	0.0055126	0.00959377	0.0191728	0.00202699												-0.00379488	-0.00121499	-0.00183138	-0.00283711	-0.002306	-0.00813963	-0.00941849	-0.00967243	-0.00886767	-0.00870032	-0.00822032	-0.00863224
STU												-0.00348191	-0.00388257	-0.00368253	-0.00619881	0.0951779	0.0957294	0.0967142	0.0963607	0.0955901	0.0782249	0.0877346	0.00305231	0.00711191	0.0165093	-0.000321474													-0.00307337	-0.00281463	-0.00279644	-0.00303707	-0.00417763	-0.00957444	-0.00986303	-0.00462659	-0.0088753	-0.00542839	-0.00881224
ITU													-0.00323753	-0.0028361	-0.00526615	0.0960793	0.0966496	0.0976242	0.0972938	0.0965337	0.0791678	0.0886988	0.00383633	0.00792911	0.0174425	0.000381409														-0.00296886	-0.00217086	-0.00234413	-0.00374515	-0.00907017	-0.0093758	-0.00429022	-0.00842957	-0.00498035	-0.00835728
JPJL														-0.000756452	-0.00286741	0.0974009	0.0978652	0.0988183	0.0985203	0.0977382	0.080816	0.0901369	0.00628164	0.0103151	0.019771	0.00275256															-0.00529374	-0.00419837	-0.00446547	-0.00681455	-0.00685074	-0.00493352	-0.00729427	-0.0057169	-0.00904849
BEB															-0.00306496	0.0985132	0.0990902	0.100084	0.0997438	0.0989334	0.0816368	0.091101	0.00571673	0.00986082	0.0194638	0.0020644																-0.00143772	-0.00231921	-0.00765451	-0.00794341	-0.00288291	-0.00706799	-0.00356963	-0.00704439
LWK																0.0847513	0.086814	0.0881057	0.0873422	0.0859351	0.062931	0.0753267	-0.00519691	-0.00280084	0.00401438	-0.00743194																	-0.0816169	-0.087479	-0.0880386	-0.0863868	-0.0877697	-0.0887692	-0.0903408
ESN																	0.0867514	0.0878643	0.0872187	0.085676	0.0625664	0.0748751	-0.00392712	-0.00187857	0.00467637	-0.00617686																		-0.0827916	-0.0851229	-0.0824401	-0.0883424	-0.0904139	-0.0912701
MSL																		0.0880476	0.0877781	0.0863549	0.0632784	0.0755324	-0.0031847	-0.00095273	0.00561056	-0.00544431																			-0.0843896	-0.0844126	-0.0895263	-0.0920594	-0.0929938
YRI																			0.086017	0.0846813	0.0614732	0.0737759	-0.00523423	-0.00312333	0.00341638	-0.00742473																				-0.0823347	-0.0885405	-0.0902038	-0.0910377
GWD																				0.0837589	0.0605451	0.0727139	-0.00625708	-0.00411428	0.00255386	-0.00856383																					-0.0808007	-0.0889026	-0.0898576
ASW																					0.0727893	0.0865311	0.00171877	0.00456586	0.0124203	-0.000968206																						-0.0739748	-0.0744011
ACB																						0.0803219	-0.00118466	0.00126368	0.00836986	-0.0036028																							-0.0779516
MXL																							0.00858124	0.00918889	0.01841	0.00259052
CLM																								0.0158556	0.022698	0.00534797
PUR																									0.0235249	0.00439919
PEL																										0.00342508
	P1 = ANY, P2 = ANY																											P1 = HOM, P2 = HOM
GBR	0.000445834	-0.00208874	-0.001087	0.00167663	0.00183143	-0.00560287	-0.00492224	-0.00449099	-0.00291685	-0.00424069	0.000152772	0.00175397	0.000712682	0.000326519	-0.000743448	0.0586583	0.0586389	0.0593611	0.0592164	0.0587971	0.0471831	0.0535008	0.00436628	0.00572587	0.0109388	0.00292587		0.000544935	-0.00178622	-0.00198937	0.000409651	0.00221267	0.000666792	0.00196708	0.00233409	0.00356397	0.00250455	0.00473523	0.00763789	0.0058993	0.00308858	0.00376558	0.0237009	0.0243122	0.0229514	0.0259289	0.0269174	0.0153854	0.0198978
FIN		0.000548865	0.00100555	0.00373214	0.00388878	-0.00371449	-0.00302608	-0.00259	-0.00100119	-0.00233667	0.00214715	0.0037291	0.00268906	0.00232368	0.00123419	0.0601906	0.0601683	0.0608778	0.0607402	0.0603287	0.0487964	0.055056	0.00637779	0.00771111	0.0128741	0.00492653			0.000229024	-0.000248778	0.00252798	0.0048343	0.00295943	0.00431363	0.00459285	0.00577745	0.00476812	0.00668122	0.00954938	0.00779266	0.00499696	0.00586379	0.0250486	0.0256324	0.0243685	0.0272317	0.0282709	0.0167972	0.0212194
CEU			-0.000709295	0.00275451	0.00290922	-0.00460024	-0.00392219	-0.00348746	-0.00191769	-0.00323987	0.0011836	0.0027748	0.00173665	0.00136156	0.000278922	0.0594796	0.05946	0.0601664	0.0600308	0.0596215	0.0480356	0.0543351	0.00539902	0.00675604	0.0119564	0.00394516				-0.00169717	0.00266905	0.00435583	0.00330112	0.00482113	0.00507256	0.00610291	0.00545823	0.0073797	0.00999732	0.0086739	0.0057235	0.00635195	0.0256158	0.0263629	0.0249849	0.027958	0.028917	0.017326	0.0217689
IBS				8.41191e-05	0.000153314	-0.0071129	-0.00643665	-0.0060047	-0.00444385	-0.00575948	-0.0014421	0.000160965	-0.000873777	-0.00126992	-0.00231691	0.0574654	0.0574775	0.0582091	0.0580496	0.0576357	0.0458299	0.0522473	0.00274385	0.00409543	0.00931344	0.00132876					-1.7367e-05	0.00161792	0.000112156	0.00171729	0.00187193	0.00292643	0.00212839	0.00414439	0.00674931	0.00546995	0.00236405	0.0030446	0.0237064	0.0242218	0.0228997	0.0258879	0.0267997	0.0150062	0.0196749
TSI					-0.000709075	-0.00726911	-0.00658817	-0.00615741	-0.00459367	-0.00590873	-0.00159497	1.67485e-05	-0.00102097	-0.00142274	-0.00246653	0.0573537	0.0573554	0.0580889	0.0579299	0.0575105	0.0457083	0.0521244	0.00259685	0.00395032	0.00917029	0.00118464						-0.00145436	-0.00166146	-0.000138125	3.35501e-05	0.00111096	0.000621453	0.00232171	0.00496246	0.00338215	0.000514382	0.00119464	0.0224652	0.0233492	0.0218977	0.0249949	0.0257584	0.0138396	0.0185521
CHB						0.000747163	0.000780966	0.00126495	0.00306069	0.00155846	0.00585773	0.00747664	0.006432	0.00602273	0.00504208	0.0628307	0.0628432	0.0635446	0.063412	0.0629531	0.0512093	0.0574743	0.0101373	0.0111351	0.0158933	0.00897729							0.00107035	0.0017119	0.00143815	0.00328591	0.00159027	0.00250232	0.0055903	0.00423081	0.00135255	0.0024163	0.0212933	0.0220071	0.0212701	0.0232509	0.0244085	0.0126263	0.0168546
CHS							0.000604886	0.000492823	0.00230134	0.000782679	0.0051706	0.00678523	0.00574092	0.00533607	0.00434313	0.0623027	0.0623253	0.063029	0.0628909	0.0624258	0.0506509	0.056935	0.00943051	0.0104531	0.015226	0.00825148								0.00116564	3.18305e-05	0.00156246	-2.31667e-05	0.000991914	0.00399585	0.00257603	-0.000227301	0.000804638	0.0199317	0.0205887	0.020066	0.0219695	0.0231637	0.01123	0.0156043
CDX								0.000725031	0.00181042	0.000288303	0.00473067	0.00634748	0.00530364	0.00489483	0.00390033	0.0619889	0.0620206	0.062712	0.0625771	0.0621065	0.0502952	0.0566137	0.00895772	0.010004	0.0147866	0.00775931									0.00192065	0.00169592	0.000449883	0.000977092	0.00378378	0.00253208	-0.000254651	0.000836166	0.0197924	0.0202634	0.019918	0.0219135	0.0231136	0.0110764	0.015437
KHV									0.00130963	-0.00150007	0.00312728	0.00473409	0.00369538	0.00329343	0.00226916	0.0606791	0.0607177	0.0614324	0.0612838	0.0608129	0.0489455	0.0552952	0.0073384	0.00842707	0.0132557	0.00609427										0.00195071	-0.00152228	-0.00025825	0.00276312	0.00149701	-0.00147494	-0.000285715	0.0194018	0.0199769	0.0193898	0.0214715	0.0225103	0.0105484	0.0149401
JPT										0.0012892	0.00447099	0.00608571	0.00504231	0.00463679	0.00363627	0.0617092	0.0617258	0.0624445	0.0622993	0.0618394	0.0500514	0.0563362	0.00873911	0.00977729	0.01456	0.00754087											0.0010575	0.000646166	0.00366837	0.0023616	-0.000614442	0.000776387	0.0199146	0.0204775	0.0200789	0.0217689	0.0230252	0.0110411	0.0153738
GIH											0.000230521	0.00163578	0.000573863	0.000175477	-0.000910687	0.0584697	0.058501	0.0592053	0.0590662	0.0586002	0.0466605	0.053124	0.0041367	0.00540969	0.0104301	0.00276132												0.000297115	0.00319788	0.00159912	-0.00132552	-0.000584515	0.0222312	0.0230161	0.0219283	0.0244395	0.0257347	0.0127067	0.0176419
STU												-0.000981823	-0.00106162	-0.00145288	-0.00254157	0.0571659	0.0572246	0.0579508	0.0577814	0.057319	0.0452469	0.0517753	0.00253608	0.00381247	0.00882649	0.0011674													-0.00081772	-0.00146567	-0.00449172	-0.00377073	0.0198826	0.0207187	0.0196176	0.0221025	0.0233158	0.0101723	0.0151378
ITU													-0.000168636	-0.000396069	-0.00148413	0.0579574	0.0580077	0.0587219	0.0585609	0.0581017	0.0460909	0.0525846	0.00356327	0.00482764	0.00983014	0.00219596														-0.000322085	-0.00303695	-0.00225525	0.0208931	0.0217856	0.0207477	0.023197	0.0244702	0.0113509	0.0163596
JPJL														-0.000407549	-0.00108443	0.0583215	0.0583575	0.0590691	0.0589146	0.0584617	0.0465233	0.0529838	0.0039658	0.00524405	0.0102776	0.00258766															0.000843649	0.000773375	0.0228025	0.0236968	0.0224206	0.025078	0.0261229	0.0135862	0.0183759
BEB															0.000443312	0.0591001	0.0591373	0.0598481	0.059695	0.0592314	0.0473002	0.0537435	0.00501909	0.00626125	0.011233	0.0036576																0.000838785	0.0231693	0.0239431	0.0230118	0.0255388	0.0267084	0.0136656	0.0184536
LWK																-0.000330416	0.000553416	0.0017489	0.00108593	0.000387371	-0.0138775	-0.00618815	-0.0550092	-0.0540842	-0.0499856	-0.0559929																	-0.0014349	0.00116005	0.000765435	0.00290594	0.00393064	-0.0144005	-0.00635052
ESN																	-3.1125e-05	0.00121072	0.000537975	-0.000168804	-0.0144821	-0.00678801	-0.0550916	-0.0541962	-0.05017	-0.0560726																		-0.000479812	-0.000465378	0.00193346	0.00268064	-0.0155793	-0.00800932
MSL																		-0.000277953	-0.00067998	-0.00137759	-0.0155501	-0.00792794	-0.0558463	-0.0549551	-0.0509635	-0.0568347																			8.40314e-06	0.00234752	0.00309113	-0.0145966	-0.00714673
YRI																			-0.000235358	-0.000702067	-0.0150202	-0.00732526	-0.055659	-0.0547615	-0.0507358	-0.0566364																				7.93372e-05	0.000945425	-0.0171916	-0.00960632
GWD																				3.83586e-05	-0.0143022	-0.00660214	-0.0551981	-0.0542946	-0.0502445	-0.0561746																					0.000634742	-0.0181276	-0.0104089
ASW																					-0.00163793	0.00773589	-0.0432334	-0.0421443	-0.0377139	-0.0443075																						-0.000645498	0.00791643
ACB																						-0.000412572	-0.0496561	-0.0487097	-0.0444993	-0.050633																							-0.000504295
MXL																							0.00226877	0.00134179	0.00646978	-0.00147288
CLM																								0.00226743	0.00513267	-0.00276017
PUR																									0.00149486	-0.00782334
PEL																										0.000835161
[truncated: 4 more columns]
